# Supplementary material for: Evaluating the Impact of Pre-Fermentative and Post-Fermentative Vinification Technologies on Bioactive Compounds and Antioxidant Activity of Teran Red Wine By-Products
Source: Foods. 2024 Oct 31;13(21):3493. doi: 10.3390/foods13213493 (PMC11545498; doi:10.3390/foods13213493)
Supplement: Supplementary file 1 [file foods-13-03493-s001.zip]

Archive with 1 entries (1 files):
- foods-3272733-supplementary.pdf
